# Supplementary material for: The conserved active site aspartate residue is required for the function of the chloroplast atypical kinase ABC1K1
Source: Front Plant Sci. 2024 Nov 19;15:1491719. doi: 10.3389/fpls.2024.1491719 (PMC11613423; doi:10.3389/fpls.2024.1491719)
Supplement: Supplementary Table 1 — Primers used for genotyping and sequencing of abc1k1 complemented lines The abc1k1 t-DNA insertion has been verified in all complemented lines by PCR using abc1k1-1_RP, abc1k1-1_LP and LBb1.3 primers. The presence of the ABC1K1 recombinant gene has been checked by PCR using 35S_pcL60 and YFP_R primer. Finally, the sequencing of the amplified fragment with T7-pet21d-Fw and T7-term-Rev primers confirmed the presence of the mutation in K1 D400N lines and its absence in K1 WT lines. [file Table1.xlsx]

## Sheet:  Figure 2a Western blot
Anti-HA Replica 1
Anti-HA Replica 2
Anti-ABC1K1 Replica 1
Anti-ABC1K1 Replica 2

## Sheet: Figure 2b Western blot
Anti-ABC1K1 Replica 1
Anti-ABC1K1 Replica 2
Anti-ABC1K1 Replica 3

## Sheet: Figure 2a Quantification
REP1 HA
		Anti-HA		Amidoblack		Anti-HA normalized (Anti-HA/Amidoblack)				Mean Rep 1 + Rep 2 Anti- HA
WL	K1 WT1	1	K1 WT1	1	K1 WT1	1		WL	K1 WT1	1
	K1 WT2	0.93	K1 WT2	1.01227	K1 WT2	0.918728			K1 WT2	0.896404
	K1 D400N 1	0.3	K1 D400N 1	0.997195	K1 D400N 1	0.300844			K1 D400N 1	0.245468
	K1 D400N 2	0.11	K1 D400N 2	0.993582	K1 D400N 2	0.110711			K1 D400N 2	0.0854628
	K1 D400N 3	2.08	K1 D400N 3	0.984146	K1 D400N 3	2.11351			K1 D400N 3	1.49288
RL	K1 WT1	0.74	K1 WT1	1.04749	K1 WT1	0.706451		RL	K1 WT1	0.721034
	K1 WT2	0.63	K1 WT2	0.978034	K1 WT2	0.644149			K1 WT2	0.734048
	K1 D400N 1	0.45	K1 D400N 1	1.04646	K1 D400N 1	0.430022			K1 D400N 1	0.394854
	K1 D400N 2	0.72	K1 D400N 2	1.06124	K1 D400N 2	0.678449			K1 D400N 2	0.713738
	K1 D400N 3	3.95	K1 D400N 3	1.06062	K1 D400N 3	3.72423			K1 D400N 3	5.39008
HL	K1 WT1	1.33	K1 WT1	1.0879	K1 WT1	1.22254		HL	K1 WT1	1.63408
	K1 WT2	1	K1 WT2	1.06557	K1 WT2	0.938463			K1 WT2	0.787332
	K1 D400N 1	0.06	K1 D400N 1	1.108	K1 D400N 1	0.0541516			K1 D400N 1	0.0810593
	K1 D400N 2	0.07	K1 D400N 2	1.05566	K1 D400N 2	0.0663091			K1 D400N 2	0.101507
	K1 D400N 3	0.93	K1 D400N 3	1.04981	K1 D400N 3	0.885874			K1 D400N 3	2.38191
Rep 2 HA
		Anti-HA		Amidoblack		Anti-HA normalized (Anti-HA/Amidoblack)
WL	K1 WT1	1	K1 WT1	1	K1 WT1	1
	K1 WT2	0.89	K1 WT2	1.01821	K1 WT2	0.87408
	K1 D400N 1	0.19	K1 D400N 1	0.999512	K1 D400N 1	0.190093
	K1 D400N 2	0.06	K1 D400N 2	0.996427	K1 D400N 2	0.0602152
	K1 D400N 3	0.85	K1 D400N 3	0.974481	K1 D400N 3	0.872259
RL	K1 WT1	0.65	K1 WT1	0.883612	K1 WT1	0.735617
	K1 WT2	0.78	K1 WT2	0.946663	K1 WT2	0.823947
	K1 D400N 1	0.34	K1 D400N 1	0.945269	K1 D400N 1	0.359686
	K1 D400N 2	0.74	K1 D400N 2	0.987947	K1 D400N 2	0.749028
	K1 D400N 3	6.53	K1 D400N 3	0.925463	K1 D400N 3	7.05593
HL	K1 WT1	2.11	K1 WT1	1.03147	K1 WT1	2.04562
	K1 WT2	0.57	K1 WT2	0.895943	K1 WT2	0.636201
	K1 D400N 1	0.1	K1 D400N 1	0.92621	K1 D400N 1	0.107967
	K1 D400N 2	0.13	K1 D400N 2	0.950952	K1 D400N 2	0.136705
	K1 D400N 3	3.66	K1 D400N 3	0.943796	K1 D400N 3	3.87796
Anti-HA
contrast	p.value
(High Light/K1_D400N1) - (High Light/K1_D400N2)	0.999999
(High Light/K1_D400N1) - (High Light/K1_D400N3)	0.000130139
(High Light/K1_D400N1) - (High Light/K1_WT1)	0.000234356
(High Light/K1_D400N1) - (High Light/K1_WT2)	0.00398864
(High Light/K1_D400N1) - (Red Light/K1_D400N1)	0.066182
(High Light/K1_D400N1) - (Red Light/K1_D400N2)	0.00557133
(High Light/K1_D400N1) - (Red Light/K1_D400N3)	4.2833e-06
(High Light/K1_D400N1) - (Red Light/K1_WT1)	0.00531806
(High Light/K1_D400N1) - (Red Light/K1_WT2)	0.00509028
(High Light/K1_D400N1) - (White Light/K1_D400N1)	0.399863
(High Light/K1_D400N1) - (White Light/K1_D400N2)	1
(High Light/K1_D400N1) - (White Light/K1_D400N3)	0.00041833
(High Light/K1_D400N1) - (White Light/K1_WT1)	0.00139325
(High Light/K1_D400N1) - (White Light/K1_WT2)	0.00217121
(High Light/K1_D400N2) - (High Light/K1_D400N3)	0.000294463
(High Light/K1_D400N2) - (High Light/K1_WT1)	0.000541572
(High Light/K1_D400N2) - (High Light/K1_WT2)	0.00994255
(High Light/K1_D400N2) - (Red Light/K1_D400N1)	0.155886
(High Light/K1_D400N2) - (Red Light/K1_D400N2)	0.0139393
(High Light/K1_D400N2) - (Red Light/K1_D400N3)	8.50934e-06
(High Light/K1_D400N2) - (Red Light/K1_WT1)	0.0133002
(High Light/K1_D400N2) - (Red Light/K1_WT2)	0.0127252
(High Light/K1_D400N2) - (White Light/K1_D400N1)	0.6874
(High Light/K1_D400N2) - (White Light/K1_D400N2)	1
(High Light/K1_D400N2) - (White Light/K1_D400N3)	0.000985894
(High Light/K1_D400N2) - (White Light/K1_WT1)	0.0034013
(High Light/K1_D400N2) - (White Light/K1_WT2)	0.00535512
(High Light/K1_D400N3) - (High Light/K1_WT1)	1
(High Light/K1_D400N3) - (High Light/K1_WT2)	0.747202
(High Light/K1_D400N3) - (Red Light/K1_D400N1)	0.0938705
(High Light/K1_D400N3) - (Red Light/K1_D400N2)	0.640906
(High Light/K1_D400N3) - (Red Light/K1_D400N3)	0.556985
(High Light/K1_D400N3) - (Red Light/K1_WT1)	0.656056
(High Light/K1_D400N3) - (Red Light/K1_WT2)	0.67025
(High Light/K1_D400N3) - (White Light/K1_D400N1)	0.0120588
(High Light/K1_D400N3) - (White Light/K1_D400N2)	0.000165649
(High Light/K1_D400N3) - (White Light/K1_D400N3)	0.99996
(High Light/K1_D400N3) - (White Light/K1_WT1)	0.967704
(High Light/K1_D400N3) - (White Light/K1_WT2)	0.903297
(High Light/K1_WT1) - (High Light/K1_WT2)	0.911495
(High Light/K1_WT1) - (Red Light/K1_D400N1)	0.17225
(High Light/K1_WT1) - (Red Light/K1_D400N2)	0.838254
(High Light/K1_WT1) - (Red Light/K1_D400N3)	0.358933
(High Light/K1_WT1) - (Red Light/K1_WT1)	0.849822
(High Light/K1_WT1) - (Red Light/K1_WT2)	0.860323
(High Light/K1_WT1) - (White Light/K1_D400N1)	0.023458
(High Light/K1_WT1) - (White Light/K1_D400N2)	0.000300206
(High Light/K1_WT1) - (White Light/K1_D400N3)	1
(High Light/K1_WT1) - (White Light/K1_WT1)	0.997463
(High Light/K1_WT1) - (White Light/K1_WT2)	0.982988
(High Light/K1_WT2) - (Red Light/K1_D400N1)	0.939152
(High Light/K1_WT2) - (Red Light/K1_D400N2)	1
(High Light/K1_WT2) - (Red Light/K1_D400N3)	0.0231441
(High Light/K1_WT2) - (Red Light/K1_WT1)	1
(High Light/K1_WT2) - (Red Light/K1_WT2)	1
(High Light/K1_WT2) - (White Light/K1_D400N1)	0.362506
(High Light/K1_WT2) - (White Light/K1_D400N2)	0.00523513
(High Light/K1_WT2) - (White Light/K1_D400N3)	0.983998
(High Light/K1_WT2) - (White Light/K1_WT1)	0.999996
(High Light/K1_WT2) - (White Light/K1_WT2)	1
(Red Light/K1_D400N1) - (Red Light/K1_D400N2)	0.975541
(Red Light/K1_D400N1) - (Red Light/K1_D400N3)	0.00141221
(Red Light/K1_D400N1) - (Red Light/K1_WT1)	0.971806
(Red Light/K1_D400N1) - (Red Light/K1_WT2)	0.967928
(Red Light/K1_D400N1) - (White Light/K1_D400N1)	0.99454
(Red Light/K1_D400N1) - (White Light/K1_D400N2)	0.0860982
(Red Light/K1_D400N1) - (White Light/K1_D400N3)	0.293613
(Red Light/K1_D400N1) - (White Light/K1_WT1)	0.671028
(Red Light/K1_D400N1) - (White Light/K1_WT2)	0.808955
(Red Light/K1_D400N2) - (Red Light/K1_D400N3)	0.0165128
(Red Light/K1_D400N2) - (Red Light/K1_WT1)	1
(Red Light/K1_D400N2) - (Red Light/K1_WT2)	1
(Red Light/K1_D400N2) - (White Light/K1_D400N1)	0.458597
(Red Light/K1_D400N2) - (White Light/K1_D400N2)	0.00732392
(Red Light/K1_D400N2) - (White Light/K1_D400N3)	0.955889
(Red Light/K1_D400N2) - (White Light/K1_WT1)	0.999895
(Red Light/K1_D400N2) - (White Light/K1_WT2)	0.999999
(Red Light/K1_D400N3) - (Red Light/K1_WT1)	0.0173061
(Red Light/K1_D400N3) - (Red Light/K1_WT2)	0.0180877
(Red Light/K1_D400N3) - (White Light/K1_D400N1)	0.000204962
(Red Light/K1_D400N3) - (White Light/K1_D400N2)	5.24616e-06
(Red Light/K1_D400N3) - (White Light/K1_D400N3)	0.216262
(Red Light/K1_D400N3) - (White Light/K1_WT1)	0.0670878
(Red Light/K1_D400N3) - (White Light/K1_WT2)	0.0428608
(Red Light/K1_WT1) - (Red Light/K1_WT2)	1
(Red Light/K1_WT1) - (White Light/K1_D400N1)	0.444548
(Red Light/K1_WT1) - (White Light/K1_D400N2)	0.00698963
(Red Light/K1_WT1) - (White Light/K1_D400N3)	0.961055
(Red Light/K1_WT1) - (White Light/K1_WT1)	0.999929
(Red Light/K1_WT1) - (White Light/K1_WT2)	1
(Red Light/K1_WT2) - (White Light/K1_D400N1)	0.43151
(Red Light/K1_WT2) - (White Light/K1_D400N2)	0.00668899
(Red Light/K1_WT2) - (White Light/K1_D400N3)	0.965519
(Red Light/K1_WT2) - (White Light/K1_WT1)	0.999951
(Red Light/K1_WT2) - (White Light/K1_WT2)	1
(White Light/K1_D400N1) - (White Light/K1_D400N2)	0.481102
(White Light/K1_D400N1) - (White Light/K1_D400N3)	0.0442054
(White Light/K1_D400N1) - (White Light/K1_WT1)	0.148895
(White Light/K1_D400N1) - (White Light/K1_WT2)	0.222056
(White Light/K1_D400N2) - (White Light/K1_D400N3)	0.000539096
(White Light/K1_D400N2) - (White Light/K1_WT1)	0.00181549
(White Light/K1_D400N2) - (White Light/K1_WT2)	0.00283888
(White Light/K1_D400N3) - (White Light/K1_WT1)	0.999967
(White Light/K1_D400N3) - (White Light/K1_WT2)	0.999042
(White Light/K1_WT1) - (White Light/K1_WT2)	1

## Sheet: Figure 2b quantification
Rep 1 Anti-ABC1K1
		Anti-ABC1K1		Amido black		Anti-ABC1K1 normalized (Anti-ABC1K1/Amido black)				Mean Rep1 + Rep2 + Rep3 Anti-ABC1K1
WL	Col-0	1	Col-0	1	Col-0	1		NL	Col-0	1
	K1 D400N 1	1.24	K1 D400N 1	0.966381	K1 D400N 1	1.28314			K1 D400N 1	1.34082
	K1 D400N 2	0.37	K1 D400N 2	0.896228	K1 D400N 2	0.412841			K1 D400N 2	0.690099
RL	Col-0	0.16	Col-0	0.925009	Col-0	0.172971		RL	Col-0	0.19802
	K1 D400N 1	1.44	K1 D400N 1	0.942082	K1 D400N 1	1.52853			K1 D400N 1	2.02041
	K1 D400N 2	2.55	K1 D400N 2	0.913091	K1 D400N 2	2.79271			K1 D400N 2	4.21943
HL	Col-0	0.37	Col-0	0.895131	Col-0	0.413347		HL	Col-0	0.929696
	K1 D400N 1	0.1	K1 D400N 1	0.984182	K1 D400N 1	0.101607			K1 D400N 1	0.329614
	K1 D400N 2	0.13	K1 D400N 2	0.905608	K1 D400N 2	0.14355			K1 D400N 2	0.700292
Rep 2 Anti-ABC1K1
		Anti-ABC1K1		Amido black		Anti-ABC1K1 normalized (Anti-ABC1K1/Amido black)
WL	Col-0	1	Col-0	1	Col-0	1
	K1 D400N 1	1.63	K1 D400N 1	0.950517	K1 D400N 1	1.71486
	K1 D400N 2	0.77	K1 D400N 2	0.98383	K1 D400N 2	0.782655
RL	Col-0	0	Col-0	0.894727	Col-0	0
	K1 D400N 1	1.91	K1 D400N 1	0.955618	K1 D400N 1	1.99871
	K1 D400N 2	5.04	K1 D400N 2	0.957869	K1 D400N 2	5.26168
HL	Col-0	0.49	Col-0	0.909778	Col-0	0.538593
	K1 D400N 1	0.41	K1 D400N 1	0.945516	K1 D400N 1	0.433626
	K1 D400N 2	0.55	K1 D400N 2	0.95727	K1 D400N 2	0.57455
Rep 3 Anti-ABC1K1		Anti-ABC1K1		Amido black		Anti-ABC1K1 normalized (Anti-ABC1K1/Amido black)
WL	Col-0	1	Col-0	1	Col-0	1
	K1 D400N 1	0.91	K1 D400N 1	0.88827	K1 D400N 1	1.02446
	K1 D400N 2	0.75	K1 D400N 2	0.857337	K1 D400N 2	0.874801
RL	Col-0	0.34	Col-0	0.807433	Col-0	0.421087
	K1 D400N 1	2.01	K1 D400N 1	0.793211	K1 D400N 1	2.53401
	K1 D400N 2	3.64	K1 D400N 2	0.790634	K1 D400N 2	4.6039
HL	Col-0	1.54	Col-0	0.838256	Col-0	1.83715
	K1 D400N 1	0.36	K1 D400N 1	0.793635	K1 D400N 1	0.453609
	K1 D400N 2	1.16	K1 D400N 2	0.838893	K1 D400N 2	1.38278
contrast	p.value
(High Light/Col-0) - (High Light/K1_D400N1)	0.765134
(High Light/Col-0) - (High Light/K1_D400N2)	0.999
(High Light/Col-0) - (Red Light/Col-0)	0.272852
(High Light/Col-0) - (Red Light/K1_D400N1)	0.386427
(High Light/Col-0) - (Red Light/K1_D400N2)	0.00166979
(High Light/Col-0) - (White Light/Col-0)	0.999964
(High Light/Col-0) - (White Light/K1_D400N1)	0.96609
(High Light/Col-0) - (White Light/K1_D400N2)	0.999962
(High Light/K1_D400N1) - (High Light/K1_D400N2)	0.979589
(High Light/K1_D400N1) - (Red Light/Col-0)	0.990399
(High Light/K1_D400N1) - (Red Light/K1_D400N1)	0.0200385
(High Light/K1_D400N1) - (Red Light/K1_D400N2)	6.23254e-05
(High Light/K1_D400N1) - (White Light/Col-0)	0.524343
(High Light/K1_D400N1) - (White Light/K1_D400N1)	0.195603
(High Light/K1_D400N1) - (White Light/K1_D400N2)	0.93593
(High Light/K1_D400N2) - (Red Light/Col-0)	0.617411
(High Light/K1_D400N2) - (Red Light/K1_D400N1)	0.140858
(High Light/K1_D400N2) - (Red Light/K1_D400N2)	0.00045226
(High Light/K1_D400N2) - (White Light/Col-0)	0.974537
(High Light/K1_D400N2) - (White Light/K1_D400N1)	0.713744
(High Light/K1_D400N2) - (White Light/K1_D400N2)	1
(Red Light/Col-0) - (Red Light/K1_D400N1)	0.00315314
(Red Light/Col-0) - (Red Light/K1_D400N2)	1.19134e-05
(Red Light/Col-0) - (White Light/Col-0)	0.138591
(Red Light/Col-0) - (White Light/K1_D400N1)	0.037267
(Red Light/Col-0) - (White Light/K1_D400N2)	0.480914
(Red Light/K1_D400N1) - (Red Light/K1_D400N2)	0.165392
(Red Light/K1_D400N1) - (White Light/Col-0)	0.622968
(Red Light/K1_D400N1) - (White Light/K1_D400N1)	0.945387
(Red Light/K1_D400N1) - (White Light/K1_D400N2)	0.207935
(Red Light/K1_D400N2) - (White Light/Col-0)	0.00389246
(Red Light/K1_D400N2) - (White Light/K1_D400N1)	0.0163577
(Red Light/K1_D400N2) - (White Light/K1_D400N2)	0.000718295
(White Light/Col-0) - (White Light/K1_D400N1)	0.998243
(White Light/Col-0) - (White Light/K1_D400N2)	0.994513
(White Light/K1_D400N1) - (White Light/K1_D400N2)	0.834196

## Sheet: Figure 3b
	Genotypes	moyenne (ng/mg FW)			Difference	pvalue	Signif.
White light	Col-0	338.147		High Light/abc1k1 - High Light/Col-0	-16	1
	abc1k1	266.855		High Light/abc1k1 - High Light/K1_D400N1	-9	1
	K1 WT1	349.951		High Light/abc1k1 - High Light/K1_D400N2	-9.33333	1
	K1 WT2	299.965		High Light/abc1k1 - High Light/K1_D400N3	-3	1
	K1 D400N1	269.338		High Light/abc1k1 - High Light/K1_WT1	-17.6667	1
	K1 D400N2	288.235		High Light/abc1k1 - High Light/K1_WT2	-26	0.0496	*
	K1D400N3	304.86		High Light/abc1k1 - Red Light/abc1k1	9.66667	1
Red light	Col-0	163.137		High Light/abc1k1 - Red Light/Col-0	-19	1
	abc1k1	40.8464		High Light/abc1k1 - Red Light/K1_D400N1	5.66667	1
	K1 WT1	166.324		High Light/abc1k1 - Red Light/K1_D400N2	3	1
	K1 WT2	157.451		High Light/abc1k1 - Red Light/K1_D400N3	5.66667	1
	K1 D400N1	58.4653		High Light/abc1k1 - Red Light/K1_WT1	-18	1
	K1 D400N2	70.9989		High Light/abc1k1 - Red Light/K1_WT2	-16	1
	K1D400N3	58.4028		High Light/abc1k1 - White Light/abc1k1	-34.6667	0.0007	***
High light	Col-0	146.634		High Light/abc1k1 - White Light/Col-0	-43	0	***
	abc1k1	84.8959		High Light/abc1k1 - White Light/K1_D400N1	-34.6667	0.0007	***
	K1 WT1	164.575		High Light/abc1k1 - White Light/K1_D400N2	-37.3333	0.0002	***
	K1 WT2	206.42		High Light/abc1k1 - White Light/K1_D400N3	-37.6667	0.0001	***
	K1 D400N1	123.572		High Light/abc1k1 - White Light/K1_WT1	-43.6667	0	***
	K1 D400N2	119.121		High Light/abc1k1 - White Light/K1_WT2	-37	0.0002	***
	K1D400N3	95.5582		High Light/Col-0 - High Light/K1_D400N1	7	1
				High Light/Col-0 - High Light/K1_D400N2	6.66667	1
				High Light/Col-0 - High Light/K1_D400N3	13	1
				High Light/Col-0 - High Light/K1_WT1	-1.66667	1
				High Light/Col-0 - High Light/K1_WT2	-10	1
				High Light/Col-0 - Red Light/abc1k1	25.6667	0.0581	.
				High Light/Col-0 - Red Light/Col-0	-3	1
				High Light/Col-0 - Red Light/K1_D400N1	21.6667	0.36
				High Light/Col-0 - Red Light/K1_D400N2	19	1
				High Light/Col-0 - Red Light/K1_D400N3	21.6667	0.36
				High Light/Col-0 - Red Light/K1_WT1	-2	1
				High Light/Col-0 - Red Light/K1_WT2	0	1
				High Light/Col-0 - White Light/abc1k1	-18.6667	1
				High Light/Col-0 - White Light/Col-0	-27	0.0308	*
				High Light/Col-0 - White Light/K1_D400N1	-18.6667	1
				High Light/Col-0 - White Light/K1_D400N2	-21.3333	0.4165
				High Light/Col-0 - White Light/K1_D400N3	-21.6667	0.36
				High Light/Col-0 - White Light/K1_WT1	-27.6667	0.0224	*
				High Light/Col-0 - White Light/K1_WT2	-21	0.4815
				High Light/K1_D400N1 - High Light/K1_D400N2	-0.333333	1
				High Light/K1_D400N1 - High Light/K1_D400N3	6	1
				High Light/K1_D400N1 - High Light/K1_WT1	-8.66667	1
				High Light/K1_D400N1 - High Light/K1_WT2	-17	1
				High Light/K1_D400N1 - Red Light/abc1k1	18.6667	1
				High Light/K1_D400N1 - Red Light/Col-0	-10	1
				High Light/K1_D400N1 - Red Light/K1_D400N1	14.6667	1
				High Light/K1_D400N1 - Red Light/K1_D400N2	12	1
				High Light/K1_D400N1 - Red Light/K1_D400N3	14.6667	1
				High Light/K1_D400N1 - Red Light/K1_WT1	-9	1
				High Light/K1_D400N1 - Red Light/K1_WT2	-7	1
				High Light/K1_D400N1 - White Light/abc1k1	-25.6667	0.0581	.
				High Light/K1_D400N1 - White Light/Col-0	-34	0.001	***
				High Light/K1_D400N1 - White Light/K1_D400N1	-25.6667	0.0581	.
				High Light/K1_D400N1 - White Light/K1_D400N2	-28.3333	0.0162	*
				High Light/K1_D400N1 - White Light/K1_D400N3	-28.6667	0.0138	*
				High Light/K1_D400N1 - White Light/K1_WT1	-34.6667	0.0007	***
				High Light/K1_D400N1 - White Light/K1_WT2	-28	0.019	*
				High Light/K1_D400N2 - High Light/K1_D400N3	6.33333	1
				High Light/K1_D400N2 - High Light/K1_WT1	-8.33333	1
				High Light/K1_D400N2 - High Light/K1_WT2	-16.6667	1
				High Light/K1_D400N2 - Red Light/abc1k1	19	1
				High Light/K1_D400N2 - Red Light/Col-0	-9.66667	1
				High Light/K1_D400N2 - Red Light/K1_D400N1	15	1
				High Light/K1_D400N2 - Red Light/K1_D400N2	12.3333	1
				High Light/K1_D400N2 - Red Light/K1_D400N3	15	1
				High Light/K1_D400N2 - Red Light/K1_WT1	-8.66667	1
				High Light/K1_D400N2 - Red Light/K1_WT2	-6.66667	1
				High Light/K1_D400N2 - White Light/abc1k1	-25.3333	0.0679	.
				High Light/K1_D400N2 - White Light/Col-0	-33.6667	0.0011	**
				High Light/K1_D400N2 - White Light/K1_D400N1	-25.3333	0.0679	.
				High Light/K1_D400N2 - White Light/K1_D400N2	-28	0.019	*
				High Light/K1_D400N2 - White Light/K1_D400N3	-28.3333	0.0162	*
				High Light/K1_D400N2 - White Light/K1_WT1	-34.3333	0.0008	***
				High Light/K1_D400N2 - White Light/K1_WT2	-27.6667	0.0224	*
				High Light/K1_D400N3 - High Light/K1_WT1	-14.6667	1
				High Light/K1_D400N3 - High Light/K1_WT2	-23	0.1988
				High Light/K1_D400N3 - Red Light/abc1k1	12.6667	1
				High Light/K1_D400N3 - Red Light/Col-0	-16	1
				High Light/K1_D400N3 - Red Light/K1_D400N1	8.66667	1
				High Light/K1_D400N3 - Red Light/K1_D400N2	6	1
				High Light/K1_D400N3 - Red Light/K1_D400N3	8.66667	1
				High Light/K1_D400N3 - Red Light/K1_WT1	-15	1
				High Light/K1_D400N3 - Red Light/K1_WT2	-13	1
				High Light/K1_D400N3 - White Light/abc1k1	-31.6667	0.0031	**
				High Light/K1_D400N3 - White Light/Col-0	-40	0	***
				High Light/K1_D400N3 - White Light/K1_D400N1	-31.6667	0.0031	**
				High Light/K1_D400N3 - White Light/K1_D400N2	-34.3333	0.0008	***
				High Light/K1_D400N3 - White Light/K1_D400N3	-34.6667	0.0007	***
				High Light/K1_D400N3 - White Light/K1_WT1	-40.6667	0	***
				High Light/K1_D400N3 - White Light/K1_WT2	-34	0.001	***
				High Light/K1_WT1 - High Light/K1_WT2	-8.33333	1
				High Light/K1_WT1 - Red Light/abc1k1	27.3333	0.0263	*
				High Light/K1_WT1 - Red Light/Col-0	-1.33333	1
				High Light/K1_WT1 - Red Light/K1_D400N1	23.3333	0.1709
				High Light/K1_WT1 - Red Light/K1_D400N2	20.6667	0.556
				High Light/K1_WT1 - Red Light/K1_D400N3	23.3333	0.1709
				High Light/K1_WT1 - Red Light/K1_WT1	-0.333333	1
				High Light/K1_WT1 - Red Light/K1_WT2	1.66667	1
				High Light/K1_WT1 - White Light/abc1k1	-17	1
				High Light/K1_WT1 - White Light/Col-0	-25.3333	0.0679	.
				High Light/K1_WT1 - White Light/K1_D400N1	-17	1
				High Light/K1_WT1 - White Light/K1_D400N2	-19.6667	0.8504
				High Light/K1_WT1 - White Light/K1_D400N3	-20	0.7389
				High Light/K1_WT1 - White Light/K1_WT1	-26	0.0496	*
				High Light/K1_WT1 - White Light/K1_WT2	-19.3333	0.9775
				High Light/K1_WT2 - Red Light/abc1k1	35.6667	0.0004	***
				High Light/K1_WT2 - Red Light/Col-0	7	1
				High Light/K1_WT2 - Red Light/K1_D400N1	31.6667	0.0031	**
				High Light/K1_WT2 - Red Light/K1_D400N2	29	0.0117	*
				High Light/K1_WT2 - Red Light/K1_D400N3	31.6667	0.0031	**
				High Light/K1_WT2 - Red Light/K1_WT1	8	1
				High Light/K1_WT2 - Red Light/K1_WT2	10	1
				High Light/K1_WT2 - White Light/abc1k1	-8.66667	1
				High Light/K1_WT2 - White Light/Col-0	-17	1
				High Light/K1_WT2 - White Light/K1_D400N1	-8.66667	1
				High Light/K1_WT2 - White Light/K1_D400N2	-11.3333	1
				High Light/K1_WT2 - White Light/K1_D400N3	-11.6667	1
				High Light/K1_WT2 - White Light/K1_WT1	-17.6667	1
				High Light/K1_WT2 - White Light/K1_WT2	-11	1
				Red Light/abc1k1 - Red Light/Col-0	-28.6667	0.0138	*
				Red Light/abc1k1 - Red Light/K1_D400N1	-4	1
				Red Light/abc1k1 - Red Light/K1_D400N2	-6.66667	1
				Red Light/abc1k1 - Red Light/K1_D400N3	-4	1
				Red Light/abc1k1 - Red Light/K1_WT1	-27.6667	0.0224	*
				Red Light/abc1k1 - Red Light/K1_WT2	-25.6667	0.0581	.
				Red Light/abc1k1 - White Light/abc1k1	-44.3333	0	***
				Red Light/abc1k1 - White Light/Col-0	-52.6667	0	***
				Red Light/abc1k1 - White Light/K1_D400N1	-44.3333	0	***
				Red Light/abc1k1 - White Light/K1_D400N2	-47	0	***
				Red Light/abc1k1 - White Light/K1_D400N3	-47.3333	0	***
				Red Light/abc1k1 - White Light/K1_WT1	-53.3333	0	***
				Red Light/abc1k1 - White Light/K1_WT2	-46.6667	0	***
				Red Light/Col-0 - Red Light/K1_D400N1	24.6667	0.0927	.
				Red Light/Col-0 - Red Light/K1_D400N2	22	0.3108
				Red Light/Col-0 - Red Light/K1_D400N3	24.6667	0.0927	.
				Red Light/Col-0 - Red Light/K1_WT1	1	1
				Red Light/Col-0 - Red Light/K1_WT2	3	1
				Red Light/Col-0 - White Light/abc1k1	-15.6667	1
				Red Light/Col-0 - White Light/Col-0	-24	0.1261
				Red Light/Col-0 - White Light/K1_D400N1	-15.6667	1
				Red Light/Col-0 - White Light/K1_D400N2	-18.3333	1
				Red Light/Col-0 - White Light/K1_D400N3	-18.6667	1
				Red Light/Col-0 - White Light/K1_WT1	-24.6667	0.0927	.
				Red Light/Col-0 - White Light/K1_WT2	-18	1
				Red Light/K1_D400N1 - Red Light/K1_D400N2	-2.66667	1
				Red Light/K1_D400N1 - Red Light/K1_D400N3	0	1
				Red Light/K1_D400N1 - Red Light/K1_WT1	-23.6667	0.1469
				Red Light/K1_D400N1 - Red Light/K1_WT2	-21.6667	0.36
				Red Light/K1_D400N1 - White Light/abc1k1	-40.3333	0	***
				Red Light/K1_D400N1 - White Light/Col-0	-48.6667	0	***
				Red Light/K1_D400N1 - White Light/K1_D400N1	-40.3333	0	***
				Red Light/K1_D400N1 - White Light/K1_D400N2	-43	0	***
				Red Light/K1_D400N1 - White Light/K1_D400N3	-43.3333	0	***
				Red Light/K1_D400N1 - White Light/K1_WT1	-49.3333	0	***
				Red Light/K1_D400N1 - White Light/K1_WT2	-42.6667	0	***
				Red Light/K1_D400N2 - Red Light/K1_D400N3	2.66667	1
				Red Light/K1_D400N2 - Red Light/K1_WT1	-21	0.4815
				Red Light/K1_D400N2 - Red Light/K1_WT2	-19	1
				Red Light/K1_D400N2 - White Light/abc1k1	-37.6667	0.0001	***
				Red Light/K1_D400N2 - White Light/Col-0	-46	0	***
				Red Light/K1_D400N2 - White Light/K1_D400N1	-37.6667	0.0001	***
				Red Light/K1_D400N2 - White Light/K1_D400N2	-40.3333	0	***
				Red Light/K1_D400N2 - White Light/K1_D400N3	-40.6667	0	***
				Red Light/K1_D400N2 - White Light/K1_WT1	-46.6667	0	***
				Red Light/K1_D400N2 - White Light/K1_WT2	-40	0	***
				Red Light/K1_D400N3 - Red Light/K1_WT1	-23.6667	0.1469
				Red Light/K1_D400N3 - Red Light/K1_WT2	-21.6667	0.36
				Red Light/K1_D400N3 - White Light/abc1k1	-40.3333	0	***
				Red Light/K1_D400N3 - White Light/Col-0	-48.6667	0	***
				Red Light/K1_D400N3 - White Light/K1_D400N1	-40.3333	0	***
				Red Light/K1_D400N3 - White Light/K1_D400N2	-43	0	***
				Red Light/K1_D400N3 - White Light/K1_D400N3	-43.3333	0	***
				Red Light/K1_D400N3 - White Light/K1_WT1	-49.3333	0	***
				Red Light/K1_D400N3 - White Light/K1_WT2	-42.6667	0	***
				Red Light/K1_WT1 - Red Light/K1_WT2	2	1
				Red Light/K1_WT1 - White Light/abc1k1	-16.6667	1
				Red Light/K1_WT1 - White Light/Col-0	-25	0.0794	.
				Red Light/K1_WT1 - White Light/K1_D400N1	-16.6667	1
				Red Light/K1_WT1 - White Light/K1_D400N2	-19.3333	0.9775
				Red Light/K1_WT1 - White Light/K1_D400N3	-19.6667	0.8504
				Red Light/K1_WT1 - White Light/K1_WT1	-25.6667	0.0581	.
				Red Light/K1_WT1 - White Light/K1_WT2	-19	1
				Red Light/K1_WT2 - White Light/abc1k1	-18.6667	1
				Red Light/K1_WT2 - White Light/Col-0	-27	0.0308	*
				Red Light/K1_WT2 - White Light/K1_D400N1	-18.6667	1
				Red Light/K1_WT2 - White Light/K1_D400N2	-21.3333	0.4165
				Red Light/K1_WT2 - White Light/K1_D400N3	-21.6667	0.36
				Red Light/K1_WT2 - White Light/K1_WT1	-27.6667	0.0224	*
				Red Light/K1_WT2 - White Light/K1_WT2	-21	0.4815
				White Light/abc1k1 - White Light/Col-0	-8.33333	1
				White Light/abc1k1 - White Light/K1_D400N1	0	1
				White Light/abc1k1 - White Light/K1_D400N2	-2.66667	1
				White Light/abc1k1 - White Light/K1_D400N3	-3	1
				White Light/abc1k1 - White Light/K1_WT1	-9	1
				White Light/abc1k1 - White Light/K1_WT2	-2.33333	1
				White Light/Col-0 - White Light/K1_D400N1	8.33333	1
				White Light/Col-0 - White Light/K1_D400N2	5.66667	1
				White Light/Col-0 - White Light/K1_D400N3	5.33333	1
				White Light/Col-0 - White Light/K1_WT1	-0.666667	1
				White Light/Col-0 - White Light/K1_WT2	6	1
				White Light/K1_D400N1 - White Light/K1_D400N2	-2.66667	1
				White Light/K1_D400N1 - White Light/K1_D400N3	-3	1
				White Light/K1_D400N1 - White Light/K1_WT1	-9	1
				White Light/K1_D400N1 - White Light/K1_WT2	-2.33333	1
				White Light/K1_D400N2 - White Light/K1_D400N3	-0.333333	1
				White Light/K1_D400N2 - White Light/K1_WT1	-6.33333	1
				White Light/K1_D400N2 - White Light/K1_WT2	0.333333	1
				White Light/K1_D400N3 - White Light/K1_WT1	-6	1
				White Light/K1_D400N3 - White Light/K1_WT2	0.666667	1
				White Light/K1_WT1 - White Light/K1_WT2	6.66667	1

## Sheet: Figure 4a
		Col-0	abc1k1	K1 WT1	K1 WT2	K1 D400N1	K1 D400N2	K1 D400N3
White light	Rep 1	0.710446	0.512982	0.696923	0.689558	0.442226	0.420943	0.598731
	Rep 2	0.681638	0.508662	0.67488	0.672906	0.464282	0.401729	0.562275
	Rep 3	0.679828	0.484603	0.644603	0.66224	0.347488	0.345724	0.540332
	Mean	0.690638	0.502082	0.672135	0.674901	0.417998	0.389465	0.567113
Red light	Rep 1	0.657312	0.397666	0.662397	0.673256	0.381582	0.390047	0.461496
	Rep 2	0.62792	0.379654	0.619128	0.604373	0.376231	0.385629	0.409594
	Rep 3	0.637319	0.384336	0.61371	0.598104	0.369838	0.359505	0.397464
	Mean	0.64085	0.387219	0.631745	0.625244	0.375884	0.378393	0.422852
High light	Rep 1	0.678437	0.581178	0.688123	0.673559	0.547944	0.58502	0.574347
	Rep 2	0.68695	0.536401	0.699235	0.68639	0.535088	0.533137	0.564088
	Rep 3	0.690158	0.583618	0.694749	0.674102	0.56844	0.584684	0.585403
	Mean	0.685182	0.567066	0.694035	0.678017	0.550491	0.567613	0.574613
	Difference	pvalue	Signif.
High Light/abc1k1 - High Light/Col_0	-26.6667	0	***
High Light/abc1k1 - High Light/K1_D400N1	3	1
High Light/abc1k1 - High Light/K1_D400N2	-0.666667	1
High Light/abc1k1 - High Light/K1_D400N3	-2	1
High Light/abc1k1 - High Light/K1_WT1	-30.6667	0	***
High Light/abc1k1 - High Light/K1_WT2	-22.3333	0.0007	***
High Light/abc1k1 - Red Light/abc1k1	20.3333	0.0031	**
High Light/abc1k1 - Red Light/Col_0	-13.3333	0.5353
High Light/abc1k1 - Red Light/K1_D400N1	23.6667	0.0002	***
High Light/abc1k1 - Red Light/K1_D400N2	21.6667	0.0011	**
High Light/abc1k1 - Red Light/K1_D400N3	15	0.1697
High Light/abc1k1 - Red Light/K1_WT1	-12.6667	0.8325
High Light/abc1k1 - Red Light/K1_WT2	-11.6667	1
High Light/abc1k1 - White Light/abc1k1	9	1
High Light/abc1k1 - White Light/Col_0	-27.6667	0	***
High Light/abc1k1 - White Light/K1_D400N1	17	0.0398	*
High Light/abc1k1 - White Light/K1_D400N2	19.3333	0.0068	**
High Light/abc1k1 - White Light/K1_D400N3	-0.666667	1
High Light/abc1k1 - White Light/K1_WT1	-22.6667	0.0005	***
High Light/abc1k1 - White Light/K1_WT2	-21	0.0019	**
High Light/Col_0 - High Light/K1_D400N1	29.6667	0	***
High Light/Col_0 - High Light/K1_D400N2	26	0	***
High Light/Col_0 - High Light/K1_D400N3	24.6667	0.0001	***
High Light/Col_0 - High Light/K1_WT1	-4	1
High Light/Col_0 - High Light/K1_WT2	4.33333	1
High Light/Col_0 - Red Light/abc1k1	47	0	***
High Light/Col_0 - Red Light/Col_0	13.3333	0.5353
High Light/Col_0 - Red Light/K1_D400N1	50.3333	0	***
High Light/Col_0 - Red Light/K1_D400N2	48.3333	0	***
High Light/Col_0 - Red Light/K1_D400N3	41.6667	0	***
High Light/Col_0 - Red Light/K1_WT1	14	0.3406
High Light/Col_0 - Red Light/K1_WT2	15	0.1697
High Light/Col_0 - White Light/abc1k1	35.6667	0	***
High Light/Col_0 - White Light/Col_0	-1	1
High Light/Col_0 - White Light/K1_D400N1	43.6667	0	***
High Light/Col_0 - White Light/K1_D400N2	46	0	***
High Light/Col_0 - White Light/K1_D400N3	26	0	***
High Light/Col_0 - White Light/K1_WT1	4	1
High Light/Col_0 - White Light/K1_WT2	5.66667	1
High Light/K1_D400N1 - High Light/K1_D400N2	-3.66667	1
High Light/K1_D400N1 - High Light/K1_D400N3	-5	1
High Light/K1_D400N1 - High Light/K1_WT1	-33.6667	0	***
High Light/K1_D400N1 - High Light/K1_WT2	-25.3333	0.0001	***
High Light/K1_D400N1 - Red Light/abc1k1	17.3333	0.0311	*
High Light/K1_D400N1 - Red Light/Col_0	-16.3333	0.0651	.
High Light/K1_D400N1 - Red Light/K1_D400N1	20.6667	0.0024	**
High Light/K1_D400N1 - Red Light/K1_D400N2	18.6667	0.0114	*
High Light/K1_D400N1 - Red Light/K1_D400N3	12	1
High Light/K1_D400N1 - Red Light/K1_WT1	-15.6667	0.1055
High Light/K1_D400N1 - Red Light/K1_WT2	-14.6667	0.2146
High Light/K1_D400N1 - White Light/abc1k1	6	1
High Light/K1_D400N1 - White Light/Col_0	-30.6667	0	***
High Light/K1_D400N1 - White Light/K1_D400N1	14	0.3406
High Light/K1_D400N1 - White Light/K1_D400N2	16.3333	0.0651	.
High Light/K1_D400N1 - White Light/K1_D400N3	-3.66667	1
High Light/K1_D400N1 - White Light/K1_WT1	-25.6667	0	***
High Light/K1_D400N1 - White Light/K1_WT2	-24	0.0002	***
High Light/K1_D400N2 - High Light/K1_D400N3	-1.33333	1
High Light/K1_D400N2 - High Light/K1_WT1	-30	0	***
High Light/K1_D400N2 - High Light/K1_WT2	-21.6667	0.0011	**
High Light/K1_D400N2 - Red Light/abc1k1	21	0.0019	**
High Light/K1_D400N2 - Red Light/Col_0	-12.6667	0.8325
High Light/K1_D400N2 - Red Light/K1_D400N1	24.3333	0.0001	***
High Light/K1_D400N2 - Red Light/K1_D400N2	22.3333	0.0007	***
High Light/K1_D400N2 - Red Light/K1_D400N3	15.6667	0.1055
High Light/K1_D400N2 - Red Light/K1_WT1	-12	1
High Light/K1_D400N2 - Red Light/K1_WT2	-11	1
High Light/K1_D400N2 - White Light/abc1k1	9.66667	1
High Light/K1_D400N2 - White Light/Col_0	-27	0	***
High Light/K1_D400N2 - White Light/K1_D400N1	17.6667	0.0242	*
High Light/K1_D400N2 - White Light/K1_D400N2	20	0.0041	**
High Light/K1_D400N2 - White Light/K1_D400N3	0	1
High Light/K1_D400N2 - White Light/K1_WT1	-22	0.0009	***
High Light/K1_D400N2 - White Light/K1_WT2	-20.3333	0.0031	**
High Light/K1_D400N3 - High Light/K1_WT1	-28.6667	0	***
High Light/K1_D400N3 - High Light/K1_WT2	-20.3333	0.0031	**
High Light/K1_D400N3 - Red Light/abc1k1	22.3333	0.0007	***
High Light/K1_D400N3 - Red Light/Col_0	-11.3333	1
High Light/K1_D400N3 - Red Light/K1_D400N1	25.6667	0	***
High Light/K1_D400N3 - Red Light/K1_D400N2	23.6667	0.0002	***
High Light/K1_D400N3 - Red Light/K1_D400N3	17	0.0398	*
High Light/K1_D400N3 - Red Light/K1_WT1	-10.6667	1
High Light/K1_D400N3 - Red Light/K1_WT2	-9.66667	1
High Light/K1_D400N3 - White Light/abc1k1	11	1
High Light/K1_D400N3 - White Light/Col_0	-25.6667	0	***
High Light/K1_D400N3 - White Light/K1_D400N1	19	0.0088	**
High Light/K1_D400N3 - White Light/K1_D400N2	21.3333	0.0014	**
High Light/K1_D400N3 - White Light/K1_D400N3	1.33333	1
High Light/K1_D400N3 - White Light/K1_WT1	-20.6667	0.0024	**
High Light/K1_D400N3 - White Light/K1_WT2	-19	0.0088	**
High Light/K1_WT1 - High Light/K1_WT2	8.33333	1
High Light/K1_WT1 - Red Light/abc1k1	51	0	***
High Light/K1_WT1 - Red Light/Col_0	17.3333	0.0311	*
High Light/K1_WT1 - Red Light/K1_D400N1	54.3333	0	***
High Light/K1_WT1 - Red Light/K1_D400N2	52.3333	0	***
High Light/K1_WT1 - Red Light/K1_D400N3	45.6667	0	***
High Light/K1_WT1 - Red Light/K1_WT1	18	0.0189	*
High Light/K1_WT1 - Red Light/K1_WT2	19	0.0088	**
High Light/K1_WT1 - White Light/abc1k1	39.6667	0	***
High Light/K1_WT1 - White Light/Col_0	3	1
High Light/K1_WT1 - White Light/K1_D400N1	47.6667	0	***
High Light/K1_WT1 - White Light/K1_D400N2	50	0	***
High Light/K1_WT1 - White Light/K1_D400N3	30	0	***
High Light/K1_WT1 - White Light/K1_WT1	8	1
High Light/K1_WT1 - White Light/K1_WT2	9.66667	1
High Light/K1_WT2 - Red Light/abc1k1	42.6667	0	***
High Light/K1_WT2 - Red Light/Col_0	9	1
High Light/K1_WT2 - Red Light/K1_D400N1	46	0	***
High Light/K1_WT2 - Red Light/K1_D400N2	44	0	***
High Light/K1_WT2 - Red Light/K1_D400N3	37.3333	0	***
High Light/K1_WT2 - Red Light/K1_WT1	9.66667	1
High Light/K1_WT2 - Red Light/K1_WT2	10.6667	1
High Light/K1_WT2 - White Light/abc1k1	31.3333	0	***
High Light/K1_WT2 - White Light/Col_0	-5.33333	1
High Light/K1_WT2 - White Light/K1_D400N1	39.3333	0	***
High Light/K1_WT2 - White Light/K1_D400N2	41.6667	0	***
High Light/K1_WT2 - White Light/K1_D400N3	21.6667	0.0011	**
High Light/K1_WT2 - White Light/K1_WT1	-0.333333	1
High Light/K1_WT2 - White Light/K1_WT2	1.33333	1
Red Light/abc1k1 - Red Light/Col_0	-33.6667	0	***
Red Light/abc1k1 - Red Light/K1_D400N1	3.33333	1
Red Light/abc1k1 - Red Light/K1_D400N2	1.33333	1
Red Light/abc1k1 - Red Light/K1_D400N3	-5.33333	1
Red Light/abc1k1 - Red Light/K1_WT1	-33	0	***
Red Light/abc1k1 - Red Light/K1_WT2	-32	0	***
Red Light/abc1k1 - White Light/abc1k1	-11.3333	1
Red Light/abc1k1 - White Light/Col_0	-48	0	***
Red Light/abc1k1 - White Light/K1_D400N1	-3.33333	1
Red Light/abc1k1 - White Light/K1_D400N2	-1	1
Red Light/abc1k1 - White Light/K1_D400N3	-21	0.0019	**
Red Light/abc1k1 - White Light/K1_WT1	-43	0	***
Red Light/abc1k1 - White Light/K1_WT2	-41.3333	0	***
Red Light/Col_0 - Red Light/K1_D400N1	37	0	***
Red Light/Col_0 - Red Light/K1_D400N2	35	0	***
Red Light/Col_0 - Red Light/K1_D400N3	28.3333	0	***
Red Light/Col_0 - Red Light/K1_WT1	0.666667	1
Red Light/Col_0 - Red Light/K1_WT2	1.66667	1
Red Light/Col_0 - White Light/abc1k1	22.3333	0.0007	***
Red Light/Col_0 - White Light/Col_0	-14.3333	0.2706
Red Light/Col_0 - White Light/K1_D400N1	30.3333	0	***
Red Light/Col_0 - White Light/K1_D400N2	32.6667	0	***
Red Light/Col_0 - White Light/K1_D400N3	12.6667	0.8325
Red Light/Col_0 - White Light/K1_WT1	-9.33333	1
Red Light/Col_0 - White Light/K1_WT2	-7.66667	1
Red Light/K1_D400N1 - Red Light/K1_D400N2	-2	1
Red Light/K1_D400N1 - Red Light/K1_D400N3	-8.66667	1
Red Light/K1_D400N1 - Red Light/K1_WT1	-36.3333	0	***
Red Light/K1_D400N1 - Red Light/K1_WT2	-35.3333	0	***
Red Light/K1_D400N1 - White Light/abc1k1	-14.6667	0.2146
Red Light/K1_D400N1 - White Light/Col_0	-51.3333	0	***
Red Light/K1_D400N1 - White Light/K1_D400N1	-6.66667	1
Red Light/K1_D400N1 - White Light/K1_D400N2	-4.33333	1
Red Light/K1_D400N1 - White Light/K1_D400N3	-24.3333	0.0001	***
Red Light/K1_D400N1 - White Light/K1_WT1	-46.3333	0	***
Red Light/K1_D400N1 - White Light/K1_WT2	-44.6667	0	***
Red Light/K1_D400N2 - Red Light/K1_D400N3	-6.66667	1
Red Light/K1_D400N2 - Red Light/K1_WT1	-34.3333	0	***
Red Light/K1_D400N2 - Red Light/K1_WT2	-33.3333	0	***
Red Light/K1_D400N2 - White Light/abc1k1	-12.6667	0.8325
Red Light/K1_D400N2 - White Light/Col_0	-49.3333	0	***
Red Light/K1_D400N2 - White Light/K1_D400N1	-4.66667	1
Red Light/K1_D400N2 - White Light/K1_D400N2	-2.33333	1
Red Light/K1_D400N2 - White Light/K1_D400N3	-22.3333	0.0007	***
Red Light/K1_D400N2 - White Light/K1_WT1	-44.3333	0	***
Red Light/K1_D400N2 - White Light/K1_WT2	-42.6667	0	***
Red Light/K1_D400N3 - Red Light/K1_WT1	-27.6667	0	***
Red Light/K1_D400N3 - Red Light/K1_WT2	-26.6667	0	***
Red Light/K1_D400N3 - White Light/abc1k1	-6	1
Red Light/K1_D400N3 - White Light/Col_0	-42.6667	0	***
Red Light/K1_D400N3 - White Light/K1_D400N1	2	1
Red Light/K1_D400N3 - White Light/K1_D400N2	4.33333	1
Red Light/K1_D400N3 - White Light/K1_D400N3	-15.6667	0.1055
Red Light/K1_D400N3 - White Light/K1_WT1	-37.6667	0	***
Red Light/K1_D400N3 - White Light/K1_WT2	-36	0	***
Red Light/K1_WT1 - Red Light/K1_WT2	1	1
Red Light/K1_WT1 - White Light/abc1k1	21.6667	0.0011	**
Red Light/K1_WT1 - White Light/Col_0	-15	0.1697
Red Light/K1_WT1 - White Light/K1_D400N1	29.6667	0	***
Red Light/K1_WT1 - White Light/K1_D400N2	32	0	***
Red Light/K1_WT1 - White Light/K1_D400N3	12	1
Red Light/K1_WT1 - White Light/K1_WT1	-10	1
Red Light/K1_WT1 - White Light/K1_WT2	-8.33333	1
Red Light/K1_WT2 - White Light/abc1k1	20.6667	0.0024	**
Red Light/K1_WT2 - White Light/Col_0	-16	0.0829	.
Red Light/K1_WT2 - White Light/K1_D400N1	28.6667	0	***
Red Light/K1_WT2 - White Light/K1_D400N2	31	0	***
Red Light/K1_WT2 - White Light/K1_D400N3	11	1
Red Light/K1_WT2 - White Light/K1_WT1	-11	1
Red Light/K1_WT2 - White Light/K1_WT2	-9.33333	1
White Light/abc1k1 - White Light/Col_0	-36.6667	0	***
White Light/abc1k1 - White Light/K1_D400N1	8	1
White Light/abc1k1 - White Light/K1_D400N2	10.3333	1
White Light/abc1k1 - White Light/K1_D400N3	-9.66667	1
White Light/abc1k1 - White Light/K1_WT1	-31.6667	0	***
White Light/abc1k1 - White Light/K1_WT2	-30	0	***
White Light/Col_0 - White Light/K1_D400N1	44.6667	0	***
White Light/Col_0 - White Light/K1_D400N2	47	0	***
White Light/Col_0 - White Light/K1_D400N3	27	0	***
White Light/Col_0 - White Light/K1_WT1	5	1
White Light/Col_0 - White Light/K1_WT2	6.66667	1
White Light/K1_D400N1 - White Light/K1_D400N2	2.33333	1
White Light/K1_D400N1 - White Light/K1_D400N3	-17.6667	0.0242	*
White Light/K1_D400N1 - White Light/K1_WT1	-39.6667	0	***
White Light/K1_D400N1 - White Light/K1_WT2	-38	0	***
White Light/K1_D400N2 - White Light/K1_D400N3	-20	0.0041	**
White Light/K1_D400N2 - White Light/K1_WT1	-42	0	***
White Light/K1_D400N2 - White Light/K1_WT2	-40.3333	0	***
White Light/K1_D400N3 - White Light/K1_WT1	-22	0.0009	***
White Light/K1_D400N3 - White Light/K1_WT2	-20.3333	0.0031	**
White Light/K1_WT1 - White Light/K1_WT2	1.66667	1

## Sheet: Figure 4b
Mean White Light
	Col-0	abc1k1	K1 WT1	K1 WT2	K1 D400N1	K1 D400N2	K1 D400N3
33.6	0.170942	0.0517217	0.186337	0.183599	0.0192604	0.0154069	0.0440872
123.35	0.290094	0.0950323	0.324112	0.315513	0.0433615	0.0277413	0.103711
314	0.406072	0.13943	0.449639	0.446535	0.0803425	0.0616381	0.156801
501.6	0.520571	0.184987	0.576814	0.568956	0.107846	0.0822014	0.210147
690	0.633123	0.239849	0.701819	0.690989	0.143455	0.106443	0.269129
875	0.731643	0.302785	0.808626	0.799967	0.189818	0.140356	0.336862
	Mean Red light
	Col-0	abc1k1	K1 WT1	K1 WT2	K1 D400N1	K1 D400N2	K1 D400N3
33.6	0.171248	0.223962	0.214513	0.208955	0.141294	0.161891	0.221096
123.35	0.459793	0.311729	0.54758	0.541922	0.202647	0.214989	0.344337
314	0.77789	0.383708	0.831438	0.826676	0.255953	0.266537	0.403851
501.6	1.01626	0.479048	1.05656	1.05826	0.330117	0.348235	0.499167
690	1.23543	0.590509	1.28245	1.30118	0.419367	0.436304	0.621987
875	1.41645	0.685228	1.48775	1.513	0.502876	0.53019	0.751441
	Mean High Light
	Col-0	abc1k1	K1 WT1	K1 WT2	K1 D400N1	K1 D400N2	K1 D400N3
33.6	0.12493	0.239287	0.133167	0.134371	0.185772	0.208912	0.233077
123.35	0.34308	0.464421	0.360822	0.35905	0.3555	0.415013	0.504909
314	0.513902	0.574955	0.531183	0.532731	0.452712	0.544446	0.651487
501.6	0.61101	0.632826	0.590242	0.599286	0.514653	0.614446	0.691658
690	0.728326	0.730595	0.697683	0.703548	0.606387	0.716031	0.787373
875	0.848201	0.830655	0.812144	0.81202	0.700575	0.819205	0.891087

## Sheet: Figure 5
Anti-HA Replica 1													Anti-HA Replica 2
Anti-PsbA replica 1																						Anti-PsbA replica 2																			Anti-PsbA replica 3
Anti-Lhcb1 replica 1														Anti-Lhcb1 replica 2																							Anti-Lhcb1 replica 3
Anti-PsbO1 replica 1																Anti-PsbO1 replica 2																				Anti-PsbO1 replica 3
Anti-PsbQ replica 1																Anti-PsbQ replica 2																					Anti-PsbQ replica 2
Anti-PsbP replica 1
																					Anti-PsbP replica 2
Anti-PsbP replica 1																																															Anti-PsbP replica 3

## Sheet: Supplementary Figure S2 quantif
Supplementary Figure for Figure 2a
Rep 1 ABC1K1
		Anti-ABC1K1		Amidoblack		Anti-ABC1K1 normalized (Anti-ABC1K1/Amidoblack)				Mean Rep 1 + Rep 2 Anti- ABC1K1
WL	K1 WT1	1	K1 WT1	1	K1 WT1	1		WL	K1 WT1	1
	K1 WT2	0.97	K1 WT2	1.00802	K1 WT2	0.962283			K1 WT2	0.834146
	K1 D400N 1	0.29	K1 D400N 1	1.03193	K1 D400N 1	0.281028			K1 D400N 1	0.20351
	K1 D400N 2	0.09	K1 D400N 2	1.01742	K1 D400N 2	0.0884587			K1 D400N 2	0.0543674
	K1 D400N 3	1.71	K1 D400N 3	1.00644	K1 D400N 3	1.69905			K1 D400N 3	1.25451
RL	K1 WT1	0.81	K1 WT1	1.09405	K1 WT1	0.740368		RL	K1 WT1	0.452729
	K1 WT2	0.63	K1 WT2	1.00664	K1 WT2	0.625847			K1 WT2	0.372286
	K1 D400N 1	0.32	K1 D400N 1	1.09872	K1 D400N 1	0.291248			K1 D400N 1	0.161795
	K1 D400N 2	0.5	K1 D400N 2	1.10333	K1 D400N 2	0.453173			K1 D400N 2	0.294568
	K1 D400N 3	7.7	K1 D400N 3	1.09321	K1 D400N 3	7.04351			K1 D400N 3	5.98396
HL	K1 WT1	1.45	K1 WT1	1.16856	K1 WT1	1.24084		HL	K1 WT1	1.24601
	K1 WT2	1.2	K1 WT2	1.15188	K1 WT2	1.04178			K1 WT2	0.688626
	K1 D400N 1	0.05	K1 D400N 1	1.28044	K1 D400N 1	0.039049			K1 D400N 1	0.0460125
	K1 D400N 2	0.03	K1 D400N 2	1.16006	K1 D400N 2	0.0258607			K1 D400N 2	0.0289875
	K1 D400N 3	2.47	K1 D400N 3	1.11253	K1 D400N 3	2.22016			K1 D400N 3	2.34926
Rep 2 ABC1K1
		Anti-ABC1K1		Amidoblack		Anti-ABC1K1 normalized (Anti-ABC1K1/Amidoblack)
WL	K1 WT1	1	K1 WT1	1	K1 WT1	1
	K1 WT2	0.68	K1 WT2	0.96316	K1 WT2	0.706009
	K1 D400N 1	0.12	K1 D400N 1	0.952446	K1 D400N 1	0.125991
	K1 D400N 2	0.02	K1 D400N 2	0.98638	K1 D400N 2	0.0202762
	K1 D400N 3	0.78	K1 D400N 3	0.962994	K1 D400N 3	0.809974
RL	K1 WT1	0.14	K1 WT1	0.848018	K1 WT1	0.165091
	K1 WT2	0.11	K1 WT2	0.926519	K1 WT2	0.118724
	K1 D400N 1	0.03	K1 D400N 1	0.92756	K1 D400N 1	0.0323429
	K1 D400N 2	0.13	K1 D400N 2	0.956142	K1 D400N 2	0.135963
	K1 D400N 3	4.59	K1 D400N 3	0.932089	K1 D400N 3	4.92442
HL	K1 WT1	1.27	K1 WT1	1.01505	K1 WT1	1.25117
	K1 WT2	0.3	K1 WT2	0.89425	K1 WT2	0.335477
	K1 D400N 1	0.05	K1 D400N 1	0.943824	K1 D400N 1	0.052976
	K1 D400N 2	0.03	K1 D400N 2	0.934161	K1 D400N 2	0.0321144
	K1 D400N 3	2.43	K1 D400N 3	0.980487	K1 D400N 3	2.47836
Anti-ABC1K1
contrast	p.value
(High Light/K1_D400N1) - (High Light/K1_D400N2)	0.999994
(High Light/K1_D400N1) - (High Light/K1_D400N3)	0.00449718
(High Light/K1_D400N1) - (High Light/K1_WT1)	0.0208137
(High Light/K1_D400N1) - (High Light/K1_WT2)	0.120764
(High Light/K1_D400N1) - (Red Light/K1_D400N1)	0.998331
(High Light/K1_D400N1) - (Red Light/K1_D400N2)	0.603502
(High Light/K1_D400N1) - (Red Light/K1_D400N3)	0.000526355
(High Light/K1_D400N1) - (Red Light/K1_WT1)	0.353024
(High Light/K1_D400N1) - (Red Light/K1_WT2)	0.530199
(High Light/K1_D400N1) - (White Light/K1_D400N1)	0.810064
(High Light/K1_D400N1) - (White Light/K1_D400N2)	1
(High Light/K1_D400N1) - (White Light/K1_D400N3)	0.024088
(High Light/K1_D400N1) - (White Light/K1_WT1)	0.035411
(High Light/K1_D400N1) - (White Light/K1_WT2)	0.0561441
(High Light/K1_D400N2) - (High Light/K1_D400N3)	0.00152553
(High Light/K1_D400N2) - (High Light/K1_WT1)	0.0068777
(High Light/K1_D400N2) - (High Light/K1_WT2)	0.0418128
(High Light/K1_D400N2) - (Red Light/K1_D400N1)	0.920862
(High Light/K1_D400N2) - (Red Light/K1_D400N2)	0.285683
(High Light/K1_D400N2) - (Red Light/K1_D400N3)	0.000192668
(High Light/K1_D400N2) - (Red Light/K1_WT1)	0.14068
(High Light/K1_D400N2) - (Red Light/K1_WT2)	0.237662
(High Light/K1_D400N2) - (White Light/K1_D400N1)	0.465376
(High Light/K1_D400N2) - (White Light/K1_D400N2)	0.999999
(High Light/K1_D400N2) - (White Light/K1_D400N3)	0.00795763
(High Light/K1_D400N2) - (White Light/K1_WT1)	0.0117218
(High Light/K1_D400N2) - (White Light/K1_WT2)	0.018747
(High Light/K1_D400N3) - (High Light/K1_WT1)	0.999746
(High Light/K1_D400N3) - (High Light/K1_WT2)	0.836578
(High Light/K1_D400N3) - (Red Light/K1_D400N1)	0.0281908
(High Light/K1_D400N3) - (Red Light/K1_D400N2)	0.238104
(High Light/K1_D400N3) - (Red Light/K1_D400N3)	0.989932
(High Light/K1_D400N3) - (Red Light/K1_WT1)	0.445514
(High Light/K1_D400N3) - (Red Light/K1_WT2)	0.28619
(High Light/K1_D400N3) - (White Light/K1_D400N1)	0.132504
(High Light/K1_D400N3) - (White Light/K1_D400N2)	0.00379061
(High Light/K1_D400N3) - (White Light/K1_D400N3)	0.99933
(High Light/K1_D400N3) - (White Light/K1_WT1)	0.994889
(High Light/K1_D400N3) - (White Light/K1_WT2)	0.971842
(High Light/K1_WT1) - (High Light/K1_WT2)	0.998583
(High Light/K1_WT1) - (Red Light/K1_D400N1)	0.124143
(High Light/K1_WT1) - (Red Light/K1_D400N2)	0.669209
(High Light/K1_WT1) - (Red Light/K1_D400N3)	0.715392
(High Light/K1_WT1) - (Red Light/K1_WT1)	0.895593
(High Light/K1_WT1) - (Red Light/K1_WT2)	0.740366
(High Light/K1_WT1) - (White Light/K1_D400N1)	0.455076
(High Light/K1_WT1) - (White Light/K1_D400N2)	0.0175042
(High Light/K1_WT1) - (White Light/K1_D400N3)	1
(High Light/K1_WT1) - (White Light/K1_WT1)	1
(High Light/K1_WT1) - (White Light/K1_WT2)	0.999998
(High Light/K1_WT2) - (Red Light/K1_D400N1)	0.517717
(High Light/K1_WT2) - (Red Light/K1_D400N2)	0.994002
(High Light/K1_WT2) - (Red Light/K1_D400N3)	0.2139
(High Light/K1_WT2) - (Red Light/K1_WT1)	0.999969
(High Light/K1_WT2) - (Red Light/K1_WT2)	0.997945
(High Light/K1_WT2) - (White Light/K1_D400N1)	0.946163
(High Light/K1_WT2) - (White Light/K1_D400N2)	0.102854
(High Light/K1_WT2) - (White Light/K1_D400N3)	0.999403
(High Light/K1_WT2) - (White Light/K1_WT1)	0.999969
(High Light/K1_WT2) - (White Light/K1_WT2)	1
(Red Light/K1_D400N1) - (Red Light/K1_D400N2)	0.988084
(Red Light/K1_D400N1) - (Red Light/K1_D400N3)	0.00304888
(Red Light/K1_D400N1) - (Red Light/K1_WT1)	0.890365
(Red Light/K1_D400N1) - (Red Light/K1_WT2)	0.974435
(Red Light/K1_D400N1) - (White Light/K1_D400N1)	0.999586
(Red Light/K1_D400N1) - (White Light/K1_D400N2)	0.99604
(Red Light/K1_D400N1) - (White Light/K1_D400N3)	0.141819
(Red Light/K1_D400N1) - (White Light/K1_WT1)	0.199516
(Red Light/K1_D400N1) - (White Light/K1_WT2)	0.293511
(Red Light/K1_D400N2) - (Red Light/K1_D400N3)	0.0294769
(Red Light/K1_D400N2) - (Red Light/K1_WT1)	1
(Red Light/K1_D400N2) - (Red Light/K1_WT2)	1
(Red Light/K1_D400N2) - (White Light/K1_D400N1)	1
(Red Light/K1_D400N2) - (White Light/K1_D400N2)	0.547492
(Red Light/K1_D400N2) - (White Light/K1_D400N3)	0.715492
(Red Light/K1_D400N2) - (White Light/K1_WT1)	0.827141
(Red Light/K1_D400N2) - (White Light/K1_WT2)	0.926516
(Red Light/K1_D400N3) - (Red Light/K1_WT1)	0.0666688
(Red Light/K1_D400N3) - (Red Light/K1_WT2)	0.0369283
(Red Light/K1_D400N3) - (White Light/K1_D400N1)	0.0150611
(Red Light/K1_D400N3) - (White Light/K1_D400N2)	0.000448585
(Red Light/K1_D400N3) - (White Light/K1_D400N3)	0.669106
(Red Light/K1_D400N3) - (White Light/K1_WT1)	0.543742
(Red Light/K1_D400N3) - (White Light/K1_WT2)	0.40121
(Red Light/K1_WT1) - (Red Light/K1_WT2)	1
(Red Light/K1_WT1) - (White Light/K1_D400N1)	0.999799
(Red Light/K1_WT1) - (White Light/K1_D400N2)	0.309676
(Red Light/K1_WT1) - (White Light/K1_D400N3)	0.922359
(Red Light/K1_WT1) - (White Light/K1_WT1)	0.970801
(Red Light/K1_WT1) - (White Light/K1_WT2)	0.994606
(Red Light/K1_WT2) - (White Light/K1_D400N1)	1
(Red Light/K1_WT2) - (White Light/K1_D400N2)	0.476013
(Red Light/K1_WT2) - (White Light/K1_D400N3)	0.783465
(Red Light/K1_WT2) - (White Light/K1_WT1)	0.881076
(Red Light/K1_WT2) - (White Light/K1_WT2)	0.957473
(White Light/K1_D400N1) - (White Light/K1_D400N2)	0.761002
(White Light/K1_D400N1) - (White Light/K1_D400N3)	0.499977
(White Light/K1_D400N1) - (White Light/K1_WT1)	0.624462
(White Light/K1_D400N1) - (White Light/K1_WT2)	0.771111
(White Light/K1_D400N2) - (White Light/K1_D400N3)	0.0202626
(White Light/K1_D400N2) - (White Light/K1_WT1)	0.0298216
(White Light/K1_D400N2) - (White Light/K1_WT2)	0.0474059
(White Light/K1_D400N3) - (White Light/K1_WT1)	1
(White Light/K1_D400N3) - (White Light/K1_WT2)	1
(White Light/K1_WT1) - (White Light/K1_WT2)	1

## Sheet: Supplementary Figure S3 quantif
Supplementary Figure for Figure 5
Rep 1 Anti-psbA
		Anti-psbA		Amido black		Anti-psbA normalized (Anti-psbA/Amido black)
WL	Col-0	90.484	1	26.763	1	1
	abc1k1	83.841	0.926584	13.384	0.500093	1.85282
	K1 WT1	82.639	0.9133	14.458	0.540223	1.6906
	K1 WT2	92.328	1.02038	17.489	0.653477	1.56146
	K1 D400N 1	93.851	1.03721	18.484	0.690655	1.50178
	K1 D400N 2	89.398	0.987998	14.463	0.54041	1.82824
	K1 D400N 3	91.944	1.01614	14.9	0.556739	1.82516
RL	Col-0	117.68	1	37.044	1	1
	abc1k1	26.962	0.229113	45.178	1.21958	0.187863
	K1 WT1	139.55	1.18584	55.583	1.50046	0.79032
	K1 WT2	100.663	0.855396	25.506	0.688533	1.24235
	K1 D400N 1	58.904	0.500544	48.717	1.31511	0.380609
	K1 D400N 2	72.689	0.617684	54.156	1.46194	0.42251
	K1 D400N 3	20.757	0.176385	44.9	1.21207	0.145524
HL	Col-0	100.521	1	52.829	1	1
	abc1k1	76.962	0.765631	59.024	1.11727	0.685272
	K1 WT1	106.844	1.0629	75.864	1.43603	0.740167
	K1 WT2	94.663	0.941724	62.892	1.19048	0.791044
	K1 D400N 1	92.26	0.917818	74.171	1.40398	0.653725
	K1 D400N 2	69.227	0.688682	51.668	0.978023	0.704157
	K1 D400N 3	78.766	0.783578	45.406	0.85949	0.911677											Histogram of anti-PsbA
Rep 2 Anti-psbA		Anti-psbA		Amido black		Anti-psbA normalized (Anti-psbA/Amido black)					Mean Rep1 + Rep2 +Rep3 Anti-psbA	Standard variations
WL	Col-0	111.797	1	52.75	1	1			WL	Col-0	1	0
	abc1k1	101.222	0.905409	62.614	1.187	0.762774				abc1k1	1.19603	0.192794
	K1 WT1	98.547	0.881482	68.027	1.28961	0.683525				K1 WT1	1.19649	0.167933
	K1 WT2	98.551	0.881517	62.791	1.19035	0.740553				K1 WT2	1.13841	0.137011
	K1 D400N 1	94.48	0.845103	58.277	1.10478	0.764953				K1 D400N 1	1.09301	0.124995
	K1 D400N 2	115.717	1.03506	73.1	1.38578	0.746917				K1 D400N 2	1.18218	0.190216
	K1 D400N 3	86.52	0.773903	52.186	0.989308	0.782267				K1 D400N 3	1.2819	0.174271
RL	Col-0	206.136	1	27.386	1	1			RL	Col-0	1	0
	abc1k1	146.97	0.712976	33.573	1.22592	0.581585				abc1k1	0.355865	0.0677026
	K1 WT1	153.23	0.743344	23.405	0.854634	0.869781				K1 WT1	0.790473	0.0264105
	K1 WT2	129.978	0.630545	24.955	0.911232	0.69197				K1 WT2	0.884688	0.103351
	K1 D400N 1	83.28	0.404005	36.864	1.34609	0.300132				K1 D400N 1	0.32756	0.015317
	K1 D400N 2	74.035	0.359156	36.327	1.32648	0.270759				K1 D400N 2	0.269322	0.0513038
	K1 D400N 3	60.193	0.292006	36.332	1.32666	0.220106				K1 D400N 3	0.169736	0.0145441
HL	Col-0	21.746	1	13.032	1	1			HL	Col-0	1	0
	abc1k1	40.716	1.87234	43.458	3.33471	0.561471				abc1k1	0.639463	0.0226287
	K1 WT1	118.139	5.43268	65.719	5.04289	1.07729				K1 WT1	0.930901	0.0576273
	K1 WT2	29.9	1.37497	18.383	1.4106	0.974735				K1 WT2	0.898994	0.031996
	K1 D400N 1	34.36	1.58006	28.308	2.17219	0.727404				K1 D400N 1	0.686246	0.0125304
	K1 D400N 2	37.546	1.72657	31.202	2.39426	0.721129				K1 D400N 2	0.785549	0.0421872
	K1 D400N 3	64.996	2.98887	34.972	2.68355	1.11378				K1 D400N 3	0.945591	0.0513513
Rep 3 Anti-psbA		Anti-psbA		Amido black		Anti-psbA normalized (Anti-psbA/Amido black)
WL	Col-0	100.897	1	84.104	1	1
	abc1k1	118.622	1.17567	101.675	1.20892	0.9725
	K1 WT1	106.001	1.05059	72.703	0.864442	1.21534
	K1 WT2	93.279	0.924497	69.846	0.830472	1.11322
	K1 D400N 1	99.669	0.987829	82.07	0.975816	1.01231
	K1 D400N 2	98.395	0.975202	84.434	1.00392	0.971391
	K1 D400N 3	110.852	1.09866	74.622	0.887259	1.23827
RL	Col-0	133.563	1	42.636	1	1
	abc1k1	32.797	0.245555	35.115	0.8236	0.298148
	K1 WT1	102.455	0.767091	45.979	1.07841	0.711318
	K1 WT2	96.542	0.72282	42.818	1.00427	0.719748
	K1 D400N 1	40.917	0.30635	43.259	1.01461	0.301938
	K1 D400N 2	16.278	0.121875	45.304	1.06258	0.114698
	K1 D400N 3	24.675	0.184744	54.86	1.28671	0.143579
HL	Col-0	59.576	1	48.295	1	1
	abc1k1	42.13	0.707164	50.849	1.05288	0.671645
	K1 WT1	50.487	0.847439	41.966	0.868951	0.975243
	K1 WT2	58.309	0.978733	50.76	1.05104	0.931204
	K1 D400N 1	21.754	0.365147	26.025	0.538876	0.677609
	K1 D400N 2	62.448	1.04821	54.354	1.12546	0.931361
	K1 D400N 3	37.305	0.626175	37.274	0.771798	0.811319
Rep 1 Anti-Lhcb1
		Anti-Lhcb1		Amido black		Anti-Lhcb1 normalized (Anti-Lhcb1/Amido black)
WL	Col-0	69.056	1	26.763	1	1
	abc1k1	57.865	0.837943	13.384	0.500093	1.67557
	K1 WT1	65.738	0.951952	14.458	0.540223	1.76215
	K1 WT2	66.299	0.960076	17.489	0.653477	1.46918
	K1 D400N 1	66.74	0.966462	18.484	0.690655	1.39934
	K1 D400N 2	70.186	1.01636	14.463	0.54041	1.88073
	K1 D400N 3	77.301	1.1194	14.9	0.556739	2.01063
RL	Col-0	58.017	1	37.044	1	1
	abc1k1	40.079	0.690815	45.178	1.21958	0.566438
	K1 WT1	67.301	1.16002	55.583	1.50046	0.773112
	K1 WT2	69.351	1.19536	25.506	0.688533	1.73609
	K1 D400N 1	62.867	1.0836	48.717	1.31511	0.823957
	K1 D400N 2	63.951	1.10228	54.156	1.46194	0.753986
	K1 D400N 3	66.603	1.14799	44.9	1.21207	0.947131
HL	Col-0	78.461	1	52.829	1	1
	abc1k1	65.392	0.833433	59.024	1.11727	0.745958
	K1 WT1	86.997	1.10879	75.864	1.43603	0.772124
	K1 WT2	81.895	1.04377	62.892	1.19048	0.87676
	K1 D400N 1	70.73	0.901467	74.171	1.40398	0.642078
	K1 D400N 2	61.637	0.785575	51.668	0.978023	0.803227
	K1 D400N 3	54.162	0.690305	45.406	0.85949	0.803156
Rep 2 Anti-Lhcb1		Anti-Lhcb1		Amido black		Anti-Lhcb1 normalized (Anti-Lhcb1/Amido black)
WL	Col-0	98.201	1	64.47	1	1					Mean Rep1 + Rep2 + Rep3 Anti-Lhcb1	Standard variations					Histogram of anti-Lhcb1
	abc1k1	88.337	0.899553	55.311	0.857934	1.04851			WL	Col-0	1	0
	K1 WT1	87.503	0.89106	57.02	0.884442	1.00748				abc1k1	1.1794	0.148467
	K1 WT2	84.042	0.855816	49.954	0.774841	1.10451				K1 WT1	1.50711	0.144241
	K1 D400N 1	76.834	0.782416	45.45	0.704979	1.10984				K1 WT2	1.19983	0.0788547
	K1 D400N 2	82.574	0.840867	62.615	0.971227	0.865778				K1 D400N 1	1.21939	0.0523547
	K1 D400N 3	75.674	0.770603	46.483	0.721002	1.06879				K1 D400N 2	1.39377	0.169572
RL	Col-0	45.875	1	10.239	1	1				K1 D400N 3	1.34391	0.193441
	abc1k1	29.575	0.644687	27.171	2.65368	0.242941			RL	Col-0	1	0
	K1 WT1	45.846	0.999368	8.712	0.850864	1.17453				abc1k1	0.647563	0.150232
	K1 WT2	46.806	1.02029	21.621	2.11163	0.483178				K1 WT1	0.96854	0.066973
	K1 D400N 1	37.518	0.817831	26.211	2.55992	0.319475				K1 WT2	1.00527	0.217338
	K1 D400N 2	44.265	0.964905	25.163	2.45756	0.392626				K1 D400N 1	0.805101	0.158826
	K1 D400N 3	54.743	1.19331	30.621	2.99062	0.399016				K1 D400N 2	0.604375	0.0628411
HL	Col-0	39.586	1	11.691	1	1				K1 D400N 3	0.815102	0.122757
	abc1k1	37.735	0.953241	50.12	4.28706	0.222353			HL	Col-0	1	0
	K1 WT1	60.128	1.51892	71.041	6.07655	0.249964				abc1k1	0.620158	0.117393
	K1 WT2	43.835	1.10734	22.912	1.9598	0.565026				K1 WT1	0.707301	0.142873
	K1 D400N 1	41.085	1.03787	41.919	3.58558	0.289456				K1 WT2	0.849791	0.0907617
	K1 D400N 2	55.21	1.39468	34.254	2.92995	0.47601				K1 D400N 1	0.674594	0.134127
	K1 D400N 3	51.419	1.29892	52.722	4.50962	0.288033				K1 D400N 2	0.803655	0.109286
										K1 D400N 3	0.772416	0.156589
Rep 3 Anti-Lhcb1		Anti-Lhcb1		Amido black		Anti-Lhcb1 normalized (Anti-Lhcb1/Amido black)
WL	Col-0	87.494	1	52.959	1	1
	abc1k1	95.631	1.093	71.102	1.34259	0.814101
	K1 WT1	98.654	1.12755	34.089	0.643687	1.75171
	K1 WT2	95.035	1.08619	56.077	1.05888	1.02579
	K1 D400N 1	89.64	1.02453	47.222	0.891671	1.149
	K1 D400N 2	86.085	0.983896	36.316	0.685738	1.4348
	K1 D400N 3	78.056	0.89213	49.612	0.9368	0.952316
RL	Col-0	72.897	1	22.328	1	1
	abc1k1	61.051	0.837497	16.5	0.738982	1.13331
	K1 WT1	72.933	1.00049	23.319	1.04438	0.957975
	K1 WT2	71.215	0.976926	27.384	1.22644	0.796553
	K1 D400N 1	64.234	0.881161	15.469	0.692807	1.27187
	K1 D400N 2	65.573	0.899529	30.134	1.34961	0.666513
	K1 D400N 3	68.215	0.935772	19.009	0.851353	1.09916
HL	Col-0	57.105	1	75.192	1	1
	abc1k1	47.465	0.831188	70.053	0.931655	0.892163
	K1 WT1	62.095	1.08738	74.342	0.988696	1.09982
	K1 WT2	64.858	1.13577	77.105	1.02544	1.10759
	K1 D400N 1	49.828	0.872568	60.069	0.798875	1.09225
	K1 D400N 2	60.885	1.06619	70.838	0.942095	1.13173
	K1 D400N 3	58.833	1.03026	63.184	0.840302	1.22606
Rep 1 Anti-psbO1
		Anti-psbO1		Amido black		Anti-psbO1 normalized (Anti-psbO1/Amido black)
WL	Col-0	39.876	1	42.33	1	1
	abc1k1	54.829	1.37499	33.821	0.798984	1.72092
	K1 WT1	60.879	1.52671	37.337	0.882046	1.73087
	K1 WT2	69.558	1.74436	43.75	1.03355	1.68774
	K1 D400N 1	58.192	1.45932	41.754	0.986393	1.47946
	K1 D400N 2	58.935	1.47796	34.737	0.820624	1.80102
	K1 D400N 3	83.34	2.08998	39.5	0.933144	2.23972
RL	Col-0	69.849	1	35.2	1	1
	abc1k1	55.34	0.79228	36.054	1.02426	0.773514
	K1 WT1	87.468	1.25224	41.288	1.17295	1.0676
	K1 WT2	83.235	1.19164	24.758	0.703352	1.69423
	K1 D400N 1	54.626	0.782058	34.429	0.978097	0.799572
	K1 D400N 2	58.492	0.837406	39.329	1.1173	0.74949
	K1 D400N 3	2.732	0.0391129	37.771	1.07304	0.0364506
HL	Col-0	61.934	1	39.871	1	1
	abc1k1	55.872	0.902122	39.388	0.987886	0.913184
	K1 WT1	71.563	1.15547	41.721	1.0464	1.10424
	K1 WT2	68.623	1.108	45.263	1.13524	0.97601
	K1 D400N 1	64.374	1.0394	49.388	1.23869	0.839106
	K1 D400N 2	61.961	1.00044	37.663	0.944621	1.05909
	K1 D400N 3	64.327	1.03864	36.325	0.911063	1.14003
Rep 2 Anti-psbO1		Anti-psbO1		Amido black		Anti-psbO1 normalized (Anti-psbO1/Amido black)					Mean Rep1 + Rep2 + Rep3 Anti-psbO1	Standard variations
WL	Col-0	56.636	1	118.519	1	1			WL	Col-0	1	0					Histogram of anti-PsbO1
	abc1k1	91.612	1.61756	129.978	1.09668	1.47495				abc1k1	1.3297	0.160197
	K1 WT1	73.042	1.28967	130.867	1.10419	1.16799				K1 WT1	1.29671	0.128747
	K1 WT2	60.448	1.06731	132.522	1.11815	0.95453				K1 WT2	1.33987	0.12268
	K1 D400N 1	70.379	1.24265	127.948	1.07956	1.15108				K1 D400N 1	1.26365	0.0623172
	K1 D400N 2	71.198	1.25712	127.078	1.07222	1.17245				K1 D400N 2	1.41977	0.111668
	K1 D400N 3	65.504	1.15658	122.848	1.03653	1.11582				K1 D400N 3	1.52537	0.206953
RL	Col-0	56.532	1	105.107	1	1			RL	Col-0	1	0
	abc1k1	46.903	0.829672	105.689	1.00554	0.825103				abc1k1	0.751573	0.02887
	K1 WT1	75.41	1.33393	111.189	1.05786	1.26097				K1 WT1	1.12636	0.0389632
	K1 WT2	76.272	1.34918	126.515	1.20368	1.12088				K1 WT2	1.31373	0.109845
	K1 D400N 1	63.873	1.12986	131.9	1.25491	0.900347				K1 D400N 1	0.967018	0.0696397
	K1 D400N 2	69.025	1.22099	139.393	1.3262	0.920667				K1 D400N 2	0.81817	0.0301535
	K1 D400N 3	68.898	1.21874	134.87	1.28317	0.949792				K1 D400N 3	0.561285	0.157228
HL	Col-0	27.084	1	118.996	1	1			HL	Col-0	1	0
	abc1k1	39.996	1.47674	128.793	1.08233	1.36441				abc1k1	1.01737	0.102811
	K1 WT1	45.366	1.67501	132.689	1.11507	1.50216				K1 WT1	1.17508	0.0993459
	K1 WT2	38.659	1.42737	119.53	1.00449	1.421				K1 WT2	1.09167	0.0964604
	K1 D400N 1	37.072	1.36878	115.256	0.96857	1.41319				K1 D400N 1	1.13461	0.095806
	K1 D400N 2	41.251	1.52308	111.115	0.933771	1.6311				K1 D400N 2	1.28295	0.101864
	K1 D400N 3	42.262	1.5604	110.356	0.927393	1.68257				K1 D400N 3	1.29839	0.111474
Rep 3 Anti-psbO1		Anti-psbO1		Amido black		Anti-psbO1 normalized (Anti-psbO1/Amido black)
WL	Col-0	92.882	1	63.557	1	1
	abc1k1	77.427	0.833606	66.791	1.05088	0.793243
	K1 WT1	88.559	0.953457	61.133	0.961861	0.991263
	K1 WT2	109.502	1.17894	54.402	0.855956	1.37733
	K1 D400N 1	93.34	1.00493	55.041	0.86601	1.16041
	K1 D400N 2	104.167	1.1215	55.434	0.872193	1.28584
	K1 D400N 3	100.429	1.08125	56.303	0.885866	1.22056
RL	Col-0	88.409	1	25.92	1	1
	abc1k1	56.788	0.642333	25.376	0.979012	0.656103
	K1 WT1	89.223	1.00921	24.901	0.960687	1.05051
	K1 WT2	74.762	0.845638	19.465	0.750965	1.12607
	K1 D400N 1	71.761	0.811693	17.516	0.675772	1.20114
	K1 D400N 2	65.882	0.745196	24.626	0.950077	0.784353
	K1 D400N 3	55.51	0.627877	23.329	0.900039	0.697611
HL	Col-0	73.522	1	44.391	1	1
	abc1k1	59.45	0.808602	46.344	1.044	0.774526
	K1 WT1	62.048	0.843938	40.772	0.918474	0.918847
	K1 WT2	61.117	0.831275	42.028	0.946768	0.878013
	K1 D400N 1	60.31	0.820299	31.622	0.712352	1.15154
	K1 D400N 2	66.122	0.89935	34.456	0.776193	1.15867
	K1 D400N 3	66.308	0.90188	37.327	0.840869	1.07256
Rep 1 Anti-psbQ
		Anti-psbQ		Amido black		Anti-psbQ normalized (Anti-psbQ/Amido black)
WL	Col-0	45.78	1	26.763	1	1
	abc1k1	50.97	1.11337	13.384	0.500093	2.22632
	K1 WT1	50.375	1.10037	14.458	0.540223	2.03688
	K1 WT2	51.989	1.13563	17.489	0.653477	1.73782
	K1 D400N 1	53.189	1.16184	18.484	0.690655	1.68223
	K1 D400N 2	52.289	1.14218	14.463	0.54041	2.11354
	K1 D400N 3	56.006	1.22337	14.9	0.556739	2.19739
RL	Col-0	90.762	1	37.044	1	1
	abc1k1	77.572	0.854675	45.178	1.21958	0.700796					Mean Rep1 + Rep2 Anti-psbQ	Standard variations					Histogram of anti-PsbQ
	K1 WT1	111.446	1.22789	55.583	1.50046	0.818345			WL	Col-0	1	0
	K1 WT2	91.259	1.00548	25.506	0.688533	1.46032				abc1k1	1.57953	0.457347
	K1 D400N 1	75.835	0.835537	48.717	1.31511	0.635335				K1 WT1	1.43814	0.423372
	K1 D400N 2	90.371	0.995692	54.156	1.46194	0.681077				K1 WT2	1.33886	0.282109
	K1 D400N 3	79.514	0.876071	44.9	1.21207	0.722788				K1 D400N 1	1.43634	0.173871
HL	Col-0	54.763	1	52.829	1	1				K1 D400N 2	1.59999	0.363137
	abc1k1	50.625	0.924438	59.024	1.11727	0.827412				K1 D400N 3	1.74377	0.320758
	K1 WT1	61.528	1.12353	75.864	1.43603	0.782388			RL	Col-0	1	0
	K1 WT2	53.437	0.975787	62.892	1.19048	0.819656				abc1k1	0.666528	0.0242312
	K1 D400N 1	63.747	1.16405	74.171	1.40398	0.829107				K1 WT1	1.11891	0.21253
	K1 D400N 2	57.681	1.05328	51.668	0.978023	1.07695				K1 WT2	1.36429	0.0679016
	K1 D400N 3	68.55	1.25176	45.406	0.85949	1.4564				K1 D400N 1	0.727472	0.0651508
										K1 D400N 2	0.797969	0.0826548
Rep 2 Anti-psbQ		Anti-psbQ		Amido black		Anti-psbQ normalized (Anti-psbQ/Amido black)				K1 D400N 3	0.826161	0.0730957
WL	Col-0	49.147	1	52.75	1	1			HL	Col-0	1	0
	abc1k1	54.414	1.10717	62.614	1.187	0.932749				abc1k1	0.664112	0.11547
	K1 WT1	53.202	1.08251	68.027	1.28961	0.839406				K1 WT1	0.608487	0.122967
	K1 WT2	54.986	1.11881	62.791	1.19035	0.939897				K1 WT2	1.02322	0.143939
	K1 D400N 1	64.637	1.31518	58.277	1.10478	1.19045				K1 D400N 1	0.766455	0.0443018
	K1 D400N 2	73.994	1.50556	73.1	1.38578	1.08644				K1 D400N 2	0.964604	0.0794421
	K1 D400N 3	62.729	1.27635	52.186	0.989308	1.29015				K1 D400N 3	1.10672	0.247257
RL	Col-0	48.079	1	27.386	1	1
	abc1k1	37.266	0.775099	33.573	1.22592	0.63226
	K1 WT1	58.326	1.21313	23.405	0.854634	1.41947
	K1 WT2	55.564	1.15568	24.955	0.911232	1.26826
	K1 D400N 1	53.044	1.10327	36.864	1.34609	0.81961
	K1 D400N 2	58.346	1.21354	36.327	1.32648	0.91486
	K1 D400N 3	59.29	1.23318	36.332	1.32666	0.929534
HL	Col-0	25.369	1	13.032	1	1
	abc1k1	42.368	1.67007	43.458	3.33471	0.500813
	K1 WT1	55.598	2.19157	65.719	5.04289	0.434586
	K1 WT2	43.901	1.7305	18.383	1.4106	1.22678
	K1 D400N 1	38.784	1.52879	28.308	2.17219	0.703803
	K1 D400N 2	51.766	2.04052	31.202	2.39426	0.852256
	K1 D400N 3	51.539	2.03157	34.972	2.68355	0.757048
Rep 1 Anti-psbP
		Anti-psbP		Amido black		Anti-psbP normalized (Anti-psbP/Amido black)
WL	Col-0	46.962	1	26.596	1	1
	abc1k1	58.549	1.24673	17.108	0.643255	1.93816
	K1 WT1	69.56	1.4812	19.762	0.743044	1.99342
	K1 WT2	63.232	1.34645	21.803	0.819785	1.64244
	K1 D400N 1	59.405	1.26496	20.186	0.758986	1.66664
	K1 D400N 2	60.39	1.28593	19.392	0.729132	1.76365
	K1 D400N 3	37.572	0.800051	15.661	0.588848	1.35867
RL	Col-0	57.858	1	17.912	1	1
	abc1k1	57.731	0.997805	18.202	1.01619	0.981908
	K1 WT1	86.693	1.49838	23.152	1.29254	1.15925
	K1 WT2	80.598	1.39303	12.263	0.684625	2.03474
	K1 D400N 1	68.026	1.17574	21.278	1.18792	0.989748
	K1 D400N 2	78.328	1.3538	25.235	1.40883	0.960936
	K1 D400N 3	48.797	0.843392	23.813	1.32944	0.634395
HL	Col-0	33.214	1	31.091	1	1
	abc1k1	39.471	1.18838	35.718	1.14882	1.03444
	K1 WT1	52.952	1.59427	37.749	1.21415	1.31308
	K1 WT2	50.643	1.52475	35.845	1.15291	1.32253
	K1 D400N 1	45.946	1.38333	37.525	1.20694	1.14615
	K1 D400N 2	44.893	1.35163	28.481	0.916053	1.47549
	K1 D400N 3	43.367	1.30568	25.759	0.828503	1.57596
Rep 2 Anti-psbP		Anti-psbP		Amido black		Anti-psbP normalized (Anti-psbP/Amido black)											Histogram of anti-PsbP
WL	Col-0	57.556	1	118.519	1	1					Mean Rep1 + Rep2 + Rep3 Anti-psbP	Standard variations
	abc1k1	71.077	1.23492	129.978	1.09668	1.12605			WL	Col-0	1	0
	K1 WT1	70.744	1.22913	130.867	1.10419	1.11316				abc1k1	1.45515	0.142458
	K1 WT2	66.52	1.15574	132.522	1.11815	1.03362				K1 WT1	1.43325	0.162256
	K1 D400N 1	65.745	1.14228	127.948	1.07956	1.0581				K1 WT2	1.30628	0.103113
	K1 D400N 2	67.364	1.17041	127.078	1.07222	1.09158				K1 D400N 1	1.34146	0.10214
	K1 D400N 3	67.661	1.17557	122.848	1.03653	1.13414				K1 D400N 2	1.4993	0.119414
RL	Col-0	187.132	1	105.107	1	1				K1 D400N 3	1.50081	0.151573
	abc1k1	194.089	1.03718	105.689	1.00554	1.03147			RL	Col-0	1	0
	K1 WT1	191.782	1.02485	111.189	1.05786	0.96879				abc1k1	0.831812	0.101301
	K1 WT2	196.758	1.05144	126.515	1.20368	0.873522				K1 WT1	0.940325	0.0781516
	K1 D400N 1	232.439	1.24211	131.9	1.25491	0.989801				K1 WT2	1.43086	0.194002
	K1 D400N 2	236.62	1.26446	139.393	1.3262	0.953442				K1 D400N 1	0.946122	0.025203
	K1 D400N 3	215.852	1.15347	134.87	1.28317	0.898927				K1 D400N 2	0.94271	0.00845223
HL	Col-0	13.663	1	118.996	1	1				K1 D400N 3	0.638714	0.0860269
	abc1k1	38.595	2.82478	128.793	1.08233	2.60991			HL	Col-0	1	0
	K1 WT1	51.192	3.74676	132.689	1.11507	3.36011				abc1k1	1.43962	0.343116
	K1 WT2	32.203	2.35695	119.53	1.00449	2.34642				K1 WT1	1.89991	0.424221
	K1 D400N 1	38.553	2.82171	115.256	0.96857	2.91327				K1 WT2	1.45667	0.276949
	K1 D400N 2	77.188	5.64942	111.115	0.933771	6.05011				K1 D400N 1	1.53205	0.411457
	K1 D400N 3	61.938	4.53327	110.356	0.927393	4.88818				K1 D400N 2	2.73991	0.964406
										K1 D400N 3	2.49768	0.696075
Rep 3 Anti-psbP		Anti-psbP		Amido black		Anti-psbP normalized (Anti-psbP/Amido black)
WL	Col-0	51.635	1	54.419	1	1
	abc1k1	84.027	1.62733	68.056	1.25059	1.30124
	K1 WT1	85.167	1.6494	75.227	1.38237	1.19317
	K1 WT2	83.188	1.61108	70.546	1.29635	1.24278
	K1 D400N 1	118.357	2.29219	95.979	1.7637	1.29964
	K1 D400N 2	117.681	2.27909	75.502	1.38742	1.64268
	K1 D400N 3	114.918	2.22558	60.267	1.10746	2.00962
RL	Col-0	82.953	1	21.84	1	1
	abc1k1	41.933	0.505503	22.902	1.04863	0.482062
	K1 WT1	97.568	1.17618	37.071	1.69739	0.692937
	K1 WT2	81.608	0.983786	15.521	0.710668	1.38431
	K1 D400N 1	63.106	0.760744	19.346	0.885806	0.858816
	K1 D400N 2	66.282	0.799031	19.098	0.874451	0.913752
	K1 D400N 3	41.927	0.505431	28.835	1.32028	0.38282
HL	Col-0	53.509	1	63.575	1	1
	abc1k1	40.875	0.76389	71.998	1.13249	0.674523
	K1 WT1	51.955	0.970958	60.133	0.945859	1.02654
	K1 WT2	47.928	0.8957	81.227	1.27766	0.701049
	K1 D400N 1	22.004	0.411221	48.708	0.76615	0.536736
	K1 D400N 2	44.767	0.836626	76.627	1.2053	0.694122
	K1 D400N 3	44.792	0.837093	51.723	0.813575	1.02891
